# Supplementary material for: Comparative fungal diversity and dynamics in plant compartments at different developmental stages under root-zone restricted grapevines
Source: BMC Microbiol. 2021 Nov 16;21:317. doi: 10.1186/s12866-021-02376-y (PMC8594160; doi:10.1186/s12866-021-02376-y)
Supplement: Supplementary file 10 — Additional file 10. Statistics of received sequence volume per sample. [file 12866_2021_2376_MOESM10_ESM.xlsx]

## Sheet: seqs_process_stat
SampleID	Input	Filtered	Denoised	Merged	Non-chimeric	Non-singleton
FB_S_C1	83554	68090	67660	67026	66983	66982
FB_S_C2	91941	76797	76078	75293	74593	74592
FB_S_C3	155692	130548	129604	128076	124312	124310
FB_S_T1	95845	79652	79359	79079	78935	78935
FB_S_T2	85438	71490	71163	70712	70575	70575
FB_S_T3	89244	74575	74238	73893	73469	73469
FB_WR_C1	69240	58555	58382	57955	57519	57519
FB_WR_C2	87131	74135	73891	73181	72053	72053
FB_WR_C3	62017	52661	52523	52314	51914	51914
FB_WR_T1	85574	70976	70836	70710	70495	70494
FB_WR_T2	81136	67347	67067	66552	65449	65449
FB_WR_T3	97595	79612	79449	79320	79004	79004
FB_L_C1	144474	115008	114856	114242	113838	113837
FB_L_C2	143078	117688	117495	116584	116445	116445
FB_L_C3	148215	119213	118919	118268	118106	118106
FB_L_T1	166908	132865	132623	132077	131693	131693
FB_L_T2	168377	136047	135808	135290	134953	134953
FB_L_T3	169144	136265	135912	135154	134804	134804
FB_B_C1	96447	82668	82463	82282	82145	82145
FB_B_C2	84982	73036	72882	72325	71754	71754
FB_B_C3	77543	65559	65290	64638	64197	64196
FB_B_T1	108874	89774	89523	88793	87789	87789
FB_B_T2	85419	71045	70755	70153	69014	69014
FB_B_T3	87115	73473	73268	72862	71281	71281
V_S_C1	91062	78227	77555	76817	73869	73869
V_S_C2	111910	93732	93036	92055	88841	88841
V_S_C3	109717	90639	90190	89470	87937	87937
V_S_T1	96300	81064	80492	79500	77803	77802
V_S_T2	98662	83291	82669	81840	79855	79855
V_S_T3	107638	90006	89414	88337	85428	85428
V_WR_C1	74769	64186	64010	63819	63620	63620
V_WR_C2	64594	53661	53442	53211	53207	53205
V_WR_C3	69651	57602	57499	57227	57099	57099
V_WR_T1	111634	101191	101102	100912	100719	100719
V_WR_T2	167375	152163	152008	151766	150809	150808
V_WR_T3	70671	59810	59497	59310	59287	59287
V_L_C1	137607	107908	107837	107256	107044	107044
V_L_C2	134520	106549	106345	105885	105638	105638
V_L_C3	149228	116920	116817	116337	116070	116070
V_L_T1	69880	58302	58207	57791	57791	57791
V_L_T2	135688	106399	106182	104821	104727	104727
V_L_T3	101408	89412	89210	88848	88484	88484
V_B_C1	94901	82820	82552	82238	82136	82136
V_B_C2	97164	81549	81439	80531	79768	79768
V_B_C3	90986	77234	77175	76422	75953	75953
V_B_T1	75783	64630	64522	63779	62703	62703
V_B_T2	86419	73613	73524	72695	71786	71785
V_B_T3	98099	84257	84182	83791	82947	82947
M_S_C1	85732	71836	71406	70819	70327	70327
M_S_C2	90969	77651	77224	76789	76125	76124
M_S_C3	86034	74466	73944	73425	72933	72933
M_S_T1	79548	65969	65478	64415	63719	63718
M_S_T2	82292	66773	66218	65844	65277	65277
M_S_T3	103260	84399	83766	83153	80785	80784
M_WR_C1	87835	74137	73911	73666	73349	73349
M_WR_C2	80618	65823	65526	65126	64848	64848
M_WR_C3	79478	67626	67423	66994	63551	63549
M_WR_T1	71945	61428	61266	61012	60493	60493
M_WR_T2	75402	64136	63975	63723	63204	63204
M_WR_T3	75060	62967	62788	62346	61766	61766
M_L_C1	98470	82562	82220	81273	79687	79687
M_L_C2	73312	63823	63603	63078	61985	61985
M_L_C3	81056	69312	69160	68486	67101	67100
M_L_T1	74515	63203	62991	62221	61194	61194
M_L_T2	125673	103350	102918	102013	101861	101861
M_L_T3	95105	82886	82664	80532	79530	79529
M_B_C1	95804	82206	82012	81295	79429	79428
M_B_C2	101995	86154	85980	84677	83073	83072
M_B_C3	80399	69543	69456	68746	67644	67644
M_B_T1	83279	71597	71469	70782	69943	69942
M_B_T2	97913	84533	84378	83227	82830	82830
M_B_T3	89914	75612	75480	74904	74080	74080
