# Supplementary material for: Comparative fungal diversity and dynamics in plant compartments at different developmental stages under root-zone restricted grapevines
Source: BMC Microbiol. 2021 Nov 16;21:317. doi: 10.1186/s12866-021-02376-y (PMC8594160; doi:10.1186/s12866-021-02376-y)
Supplement: Supplementary file 11 — Additional file 11. Statistical table of annotation results of species taxonomy per sample. [file 12866_2021_2376_MOESM11_ESM.xlsx]

## Sheet: Sheet1
Sample	Phylum	Class	Order	Family	Genus	Species	Unclassified
V_WR_T3	12	26	42	40	109	156	159
V_WR_T2	1	4	13	15	20	47	39
V_WR_T1	3	3	15	11	24	39	25
V_WR_C3	1	5	15	10	16	41	28
V_WR_C2	8	6	18	15	28	62	84
V_WR_C1	7	3	13	11	14	41	46
V_S_T3	16	18	50	29	65	131	192
V_S_T2	12	19	43	26	56	120	208
V_S_T1	10	17	59	27	66	146	181
V_S_C3	15	17	48	24	60	125	163
V_S_C2	15	18	49	28	64	151	177
V_S_C1	13	20	43	23	58	128	157
V_L_T3	2	3	12	9	24	37	58
V_L_T2	0	1	4	4	9	18	64
V_L_T1	4	1	10	8	17	35	88
V_L_C3	1	0	4	4	3	10	35
V_L_C2	0	1	3	3	8	11	30
V_L_C1	0	0	5	4	3	13	26
V_B_T3	0	8	11	9	24	48	39
V_B_T2	1	7	9	10	30	53	59
V_B_T1	2	2	5	7	29	36	38
V_B_C3	2	5	10	10	21	52	21
V_B_C2	2	3	14	11	41	64	86
V_B_C1	8	5	23	8	31	67	178
M_WR_T3	2	16	30	17	21	39	55
M_WR_T2	2	19	22	17	20	38	38
M_WR_T1	2	19	22	17	24	45	56
M_WR_C3	0	8	19	8	16	32	20
M_WR_C2	8	11	29	13	44	75	70
M_WR_C1	5	11	19	14	24	45	23
M_S_T3	12	27	57	28	59	140	240
M_S_T2	8	29	49	25	54	141	246
M_S_T1	10	26	49	29	58	147	260
M_S_C3	10	25	51	18	55	133	215
M_S_C2	8	23	54	21	48	132	231
M_S_C1	14	25	51	22	51	124	198
M_L_T3	4	17	40	24	62	106	58
M_L_T2	9	17	25	19	39	92	114
M_L_T1	10	14	30	21	54	140	131
M_L_C3	5	9	19	14	47	97	58
M_L_C2	7	7	26	17	51	110	68
M_L_C1	10	14	24	16	36	97	97
M_B_T3	1	2	11	5	43	62	38
M_B_T2	3	9	13	10	42	87	44
M_B_T1	3	5	18	18	31	90	46
M_B_C3	3	2	7	5	23	49	29
M_B_C2	6	3	14	6	30	63	32
M_B_C1	3	3	9	8	35	70	39
FB_WR_T3	4	7	25	15	18	39	39
FB_WR_T2	4	8	19	13	34	66	44
FB_WR_T1	3	4	20	13	24	33	33
FB_WR_C3	6	3	11	7	19	60	44
FB_WR_C2	8	15	16	12	46	74	98
FB_WR_C1	6	5	15	7	30	60	43
FB_S_T3	11	19	28	18	37	96	147
FB_S_T2	15	13	31	21	38	92	200
FB_S_T1	10	23	34	18	35	94	190
FB_S_C3	26	29	55	30	55	158	448
FB_S_C2	18	29	51	16	60	140	294
FB_S_C1	18	19	43	20	54	119	284
FB_L_T3	3	5	9	4	22	37	49
FB_L_T2	0	0	1	1	4	9	40
FB_L_T1	0	3	5	8	6	16	74
FB_L_C3	5	5	9	2	11	32	54
FB_L_C2	2	6	8	4	11	24	56
FB_L_C1	2	1	4	2	7	18	84
FB_B_T3	3	6	10	9	36	56	31
FB_B_T2	5	7	10	13	44	67	39
FB_B_T1	4	8	15	15	36	72	43
FB_B_C3	8	6	18	19	65	101	42
FB_B_C2	6	12	12	14	49	77	62
FB_B_C1	6	12	22	12	29	58	92
