# Supplementary material for: Comparative fungal diversity and dynamics in plant compartments at different developmental stages under root-zone restricted grapevines
Source: BMC Microbiol. 2021 Nov 16;21:317. doi: 10.1186/s12866-021-02376-y (PMC8594160; doi:10.1186/s12866-021-02376-y)
Supplement: Supplementary file 12 — Additional file 12. Table for Brix values of TSS of berries (Control and treated plant) at each phenological stage. [file 12866_2021_2376_MOESM12_ESM.xlsx]

## Sheet: Sheet1
		TSS
Development stage		Treatement	Control
Pre-verasion		6.83±0.28e	5.86±0.20e
Veraison		12.20±1.04c	10.46±0.6d
Maturity		19.30±0.90a	16.0±0.50b
