# Supplementary material for: Comparative fungal diversity and dynamics in plant compartments at different developmental stages under root-zone restricted grapevines
Source: BMC Microbiol. 2021 Nov 16;21:317. doi: 10.1186/s12866-021-02376-y (PMC8594160; doi:10.1186/s12866-021-02376-y)
Supplement: Supplementary file 13 — Additional file 13. The detailed table for Permanova (Adonis) for rhizosphere and plant organs. [file 12866_2021_2376_MOESM13_ESM.xlsx]

## Sheet: Soil
	Df	SumsOfSqs	MeanSqs	F.Model	R2	Pr(>F)
Soil	5	3.8055	0.761101	18.9532	0.887605	0.001
Residuals	12	0.481882	0.0401568	NA	0.112395	NA
Total	17	4.28739	NA	NA	1	NA

## Sheet: white roots
	Df	SumsOfSqs	MeanSqs	F.Model	R2	Pr(>F)
White roots	5	3.92339	0.784679	4.9761	0.674625	0.001
Residuals	12	1.89227	0.157689	NA	0.325375	NA
Total	17	5.81567	NA	NA	1	NA

## Sheet: leaves
	Df	SumsOfSqs	MeanSqs	F.Model	R2	Pr(>F)
leaves	5	1.92544	0.385088	3.15223	0.567741	0.002
Residuals	12	1.46596	0.122164	NA	0.432259	NA
Total	17	3.3914	NA	NA	1	NA

## Sheet: Berries
	Df	SumsOfSqs	MeanSqs	F.Model	R2	Pr(>F)
Berries	5	1.52048	0.304096	1.20633	0.334504	0.003
Residuals	12	3.025	0.252083	NA	0.665496	NA
Total	17	4.54548	NA	NA	1	NA
